# Supplementary material for: Factors Affecting Mandibular Movement During Mastication in Nursing Home Residents: A Two-Year Follow-Up Study
Source: Nutrients. 2026 Jun 24;18(13):2060. doi: 10.3390/nu18132060 (PMC13362863; doi:10.3390/nu18132060)
Supplement: Supplementary file 1 [file nutrients-18-02060-s001.zip]

Archive with 1 entries (1 files):
- nutrients-4361317-supplementary.pdf
